# Supplementary material for: Rethinking Phenotypic Categorization: Evidence From Morphological and Life‐History Traits in Spiny Lizards (Sceloporus)
Source: Ecol Evol. 2025 Jun 29;15(7):e71709. doi: 10.1002/ece3.71709 (PMC12206952; doi:10.1002/ece3.71709)
Supplement: Supplementary file 1 — Data S1. [file ECE3-15-e71709-s001.xlsx]

## Sheet: Appendix 1
Species	Morphological traits																Life-history traits											LH References
	Sample size		Head width		Head length		Trunk length		Humerus length		Femur length		Fourth toe		Snout-vent length		Size at maturity				Asymptotic size	Clutch size	Hatchling length	Relative clutch mass	Yearly broods	Age first brood	Reproductive mode
	Male	Female	Male	Female	Male	Female	Male	Female	Male	Female	Male	Female	Male	Female	Male	Female	Male	Female
Sceloporus acanthinus	4	4	10.78 ± 1.05 (9.30 - 11.80)	9.85 ± 1.84 (8.20 - 12.20)	18.70 ± 1.43 (16.90 - 20.40)	15.78 ± 3.30 (12.40 - 19.70)	35.60 ± 3.48 (31.30 - 39.60)	34.40 ± 6.53 (27.80 - 42.60)	11.34 ± 0.56 (10.50 - 11.70)	8.74 ± 1.77 (7.30 - 11.00)	18.18 ± 1.23 (16.80 - 19.80)	15.91 ± 2.72 (13.50 - 19.25)	16.43 ± 0.91 (15.30 - 17.50)	12.69 ± 2.17 (10.30 - 14.60)	80.15 ± 6.58 (70.40 - 84.60)	77.17 ± 9.23 (69.30 - 89.60)	-	-	#DIV/0!	Sceloporus acanthinus	99	4 (3-5)	-	-	1	-	V	Meiri 2024
Sceloporus adleri	14	15	8.89 ± 0.70 (7.20 - 10.00)	7.47 ± 0.79 (6.40 - 9.00)	15.13 ± 1.26 (13.00 - 17.40)	12.81 ± 1.18 (11.40 - 15.20)	29.18 ± 4.50 (20.50 - 37.80)	27.10 ± 4.64 (21.20 - 35.40)	8.90 ± 1.11 (6.45 - 10.30)	7.44 ± 0.99 (6.05 - 9.20)	14.72 ± 1.98 (10.95 - 18.40)	12.05 ± 1.78 (9.30 - 14.70)	12.07 ± 1.40 (9.75 - 14.70)	10.48 ± 1.08 (8.40 - 12.35)	64.10 ± 7.07 (49.60 - 75.10)	57.75 ± 7.99 (46.60 - 70.40)	-	-	#DIV/0!	Sceloporus adleri	78.8	6.57 (2-11)	-	-	1	12	V	Meiri 2024
Sceloporus aeneus	19	20	6.69 ± 0.34 (6.17 - 7.49)	6.44 ± 0.47 (5.76 - 7.47)	11.28 ± 0.74 (10.16 - 12.61)	10.82 ± 0.90 (9.23 - 12.62)	22.93 ± 1.96 (18.85 - 27.65)	25.59 ± 2.14 (22.24 - 29.17)	6.19 ± 0.51 (5.55 - 7.15)	5.93 ± 0.66 (4.26 - 6.85)	9.45 ± 0.79 (7.96 - 10.76)	8.74 ± 0.90 (7.22 - 10.47)	7.62 ± 0.66 (6.82 - 9.32)	7.45 ± 0.64 (6.34 - 8.87)	50.18 ± 3.07 (44.62 - 55.83)	50.91 ± 2.97 (44.02 - 57.82)	36	39	37.5	Sceloporus aeneus	62.8	6.4 (2-10)	21.5	0.24	2	15.25	O	Rodríguez-Romero et al. 2002; Ramírez-Bautista et al. 2016; Meiri 2024
Sceloporus albiventris	8	11	11.64 ± 1.13 (9.72 - 12.97)	11.34 ± 0.95 (10.28 - 13.12)	18.94 ± 1.53 (16.10 - 21.07)	18.58 ± 1.28 (17.00 - 21.01)	41.40 ± 5.16 (31.36 - 47.32)	39.46 ± 4.39 (33.97 - 47.54)	12.08 ± 1.41 (9.62 - 14.19)	11.94 ± 1.41 (9.85 - 14.46)	18.68 ± 2.32 (14.66 - 22.10)	18.56 ± 2.42 (15.84 - 22.93)	14.28 ± 0.84 (12.99 - 15.52)	14.12 ± 1.16 (11.71 - 15.81)	86.89 ± 9.70 (69.80 - 100.03)	85.78 ± 7.51 (76.96 - 97.08)	-	-	#DIV/0!	Sceloporus albiventris	102	10	-	0.05	1.5	-	O	López-Alcaide et al. 2020; Meiri 2024
Sceloporus anahuacus	20	19	7.47 ± 0.56 (6.57 - 8.83)	7.03 ± 0.49 (5.76 - 7.79)	12.05 ± 0.77 (10.88 - 13.55)	11.10 ± 0.83 (9.45 - 12.35)	23.77 ± 1.76 (21.49 - 26.77)	24.52 ± 2.51 (19.41 - 28.71)	6.89 ± 0.72 (5.79 - 8.61)	6.55 ± 0.60 (5.46 - 7.97)	11.89 ± 1.02 (9.65 - 14.05)	10.80 ± 1.11 (8.86 - 12.63)	9.02 ± 0.86 (7.72 - 11.18)	8.42 ± 1.05 (6.63 - 9.96)	52.80 ± 3.77 (46.06 - 59.76)	50.87 ± 4.17 (43.73 - 57.33)	37.4	38.7	38.05	Sceloporus anahuacus	59.76	3 (2-7)	22.9	0.44	1	-	V	Arriaga-Nava 2010; Meiri; 2024 this research
Sceloporus angustus	3	-	10.61 ± 0.20 (10.39 - 10.77)	-	21.45 ± 0.84 (20.92 - 22.42)	-	38.93 ± 3.22 (35.23 - 41.09)	-	11.99 ± 0.59 (11.31 - 12.36)	-	20.72 ± 1.76 (18.79 - 22.23)	-	15.70 ± 0.21 (15.53 - 15.93)	-	87.53 ± 5.84 (81.93 - 93.58)	-	65	61	63	Sceloporus angustus	101	6 (5-7)	-	-	-	-	O	Meiri 2024
Sceloporus arenicolus	-	-	-	-	-	-	-	-	-	-	-	-	-	-	-	-	-	-	#DIV/0!	Sceloporus arenicolus	70	5.1(4-6)	28	0.17	2	9	O	Ryberg et al. 2012; Meiri 2024
Sceloporus asper	5	6	10.00 ± 1.56 (7.80 - 11.80)	9.60 ± 1.54 (8.20 - 12.40)	16.38 ± 2.73 (12.50 - 18.40)	15.27 ± 2.17 (12.90 - 18.50)	29.84 ± 5.93 (21.70 - 35.40)	28.72 ± 5.54 (22.20 - 35.10)	10.94 ± 2.29 (7.60 - 14.00)	10.24 ± 2.16 (8.80 - 14.45)	14.85 ± 2.96 (10.80 - 18.05)	13.22 ± 2.24 (10.00 - 16.65)	12.94 ± 2.06 (9.90 - 14.60)	12.11 ± 1.98 (9.65 - 14.60)	65.24 ± 11.81 (49.30 - 75.20)	62.38 ± 10.65 (50.00 - 74.70)	-	-	#DIV/0!	Sceloporus asper	81	-	-	-	-	-	V	Meiri 2024
Sceloporus aurantius	-	-	-	-	-	-	-	-	-	-	-	-	-	-	-	-	-	-	#DIV/0!	Sceloporus aurantius	55	-	-	-	-	-	O	Meiri 2024
Sceloporus aureolus	20	20	12.93 ± 1.26 (10.69 - 14.94)	11.87 ± 0.71 (10.90 - 13.40)	21.45 ± 2.09 (16.92 - 25.28)	19.10 ± 1.12 (17.38 - 20.81)	43.74 ± 6.24 (31.86 - 54.31)	44.39 ± 3.68 (38.61 - 51.40)	13.21 ± 1.50 (9.86 - 15.81)	12.14 ± 0.78 (10.52 - 13.46)	22.20 ± 2.41 (17.95 - 25.83)	19.99 ± 1.30 (17.46 - 22.45)	14.54 ± 1.20 (12.38 - 16.93)	13.27 ± 0.81 (11.78 - 15.02)	94.94 ± 10.92 (72.23 - 115.00)	89.21 ± 6.05 (80.08 - 102.88)	-	-	#DIV/0!	Sceloporus aureolus	115	6.5	-	0.08	1	-	V	López-Alcaide et al. 2020; Meiri 2024; this research
Sceloporus bicanthalis	20	19	6.54 ± 0.36 (5.95 - 7.05)	6.32 ± 0.40 (5.82 - 7.35)	11.02 ± 0.75 (9.73 - 12.65)	10.41 ± 0.62 (9.60 - 12.00)	21.27 ± 2.13 (17.38 - 26.06)	25.76 ± 2.72 (21.54 - 31.56)	6.28 ± 0.34 (5.78 - 6.92)	6.46 ± 0.38 (5.82 - 7.16)	8.97 ± 0.69 (7.00 - 10.13)	8.73 ± 0.79 (7.08 - 10.31)	7.55 ± 0.58 (6.59 - 9.11)	7.26 ± 0.47 (6.47 - 8.41)	47.85 ± 3.58 (41.11 - 56.67)	51.20 ± 3.72 (44.93 - 59.02)	38	38.9	38.45	Sceloporus bicanthalis	62	6.36 (4-9)	17.87	0.44	1	6	V	Crisóstomo-Pérez 2012; Meiri 2024
Sceloporus bimaculosus	-	-	-	-	-	-	-	-	-	-	-	-	-	-	-	-	-	-	#DIV/0!	Sceloporus bimaculosus	140	6.5 (4-10)	35	0.07	2	21	O	Meiri 2024
Sceloporus brownorum	-	6	-	6.56 ± 0.43 (6.03 - 7.16)	-	10.98 ± 0.51 (10.07 - 11.61)	-	27.78 ± 2.53 (23.42 - 30.77)	-	6.82 ± 0.53 (6.22 - 7.50)	-	9.01 ± 0.70 (7.97 - 10.08)	-	7.76 ± 0.53 (6.99 - 8.65)	-	52.55 ± 4.24 (44.95 - 56.95)	-	43	43	Sceloporus brownorum	61	8.79 (5-10)	-	0.37	1	-	O	Ortega y Barbault 1986; Meiri 2024
Sceloporus bulleri	4	4	12.38 ± 0.62 (11.53 - 12.98)	11.68 ± 0.95 (10.51 - 12.79)	22.48 ± 0.83 (21.54 - 23.25)	20.55 ± 1.31 (18.70 - 21.73)	36.15 ± 3.55 (31.78 - 39.59)	39.77 ± 5.01 (35.10 - 45.38)	12.14 ± 0.78 (11.46 - 13.26)	11.27 ± 0.39 (10.89 - 11.63)	20.88 ± 1.45 (19.06 - 22.62)	19.61 ± 1.35 (17.67 - 20.77)	14.53 ± 1.28 (12.68 - 15.62)	13.14 ± 0.51 (12.62 - 13.65)	89.67 ± 3.13 (86.68 - 92.96)	84.36 ± 6.68 (77.62 - 91.96)	-	-	#DIV/0!	Sceloporus bulleri	116	6.7	-	-	1	-	V	Webb 1967; Meiri 2024
Sceloporus carinatus	3	3	6.95 ± 0.81 (6.28 - 7.85)	7.67 ± 1.70 (6.66 - 9.64)	12.06 ± 1.15 (11.31 - 13.39)	11.54 ± 0.22 (11.33 - 11.76)	19.99 ± 3.08 (17.52 - 23.44)	23.92 ± 3.24 (20.66 - 27.14)	6.83 ± 0.87 (5.92 - 7.65)	6.41 ± 0.42 (6.07 - 6.88)	10.70 ± 1.20 (9.68 - 12.02)	9.68 ± 0.76 (8.80 - 10.13)	9.56 ± 0.97 (8.92 - 10.68)	8.92 ± 1.08 (7.70 - 9.72)	48.32 ± 6.17 (44.04 - 55.39)	49.32 ± 4.05 (46.01 - 53.83)	-	-	#DIV/0!	Sceloporus carinatus	80	8.5 (7-10)	-	-	1	-	O	Meiri 2024
Sceloporus cautus	-	-	-	-	-	-	-	-	-	-	-	-	-	-	-	-	-	-	#DIV/0!	Sceloporus cautus	89	-	-	-	-	-	O	Meiri 2024
Sceloporus chaneyi	3	4	5.64 ± 0.22 (5.49 - 5.80)	6.03 ± 0.10 (5.89 - 6.14)	9.50 ± 0.37 (9.24 - 9.76)	9.87 ± 0.27 (9.62 - 10.11)	20.90 ± 0.71 (20.40 - 21.40)	22.57 ± 1.69 (20.84 - 24.32)	6.15 ± 0.02 (6.14 - 6.17)	6.46 ± 0.40 (5.99 - 6.87)	8.45 ± 0.36 (8.20 - 8.70)	7.97 ± 0.19 (7.71 - 8.15)	7.65 ± 0.30 (7.44 - 7.87)	7.08 ± 0.25 (6.85 - 7.36)	47.47 ± 1.44 (46.45 - 48.48)	46.04 ± 0.96 (44.68 - 46.89)	41	-	41	Sceloporus chaneyi	57	5	-	-	-	-	O	Liner y Dixon 1992; Meiri 2024
Sceloporus chrysostictus	4	7	7.58 ± 0.73 (6.60 - 8.30)	6.84 ± 0.51 (6.20 - 7.70)	12.93 ± 0.79 (11.80 - 13.60)	11.69 ± 0.92 (10.80 - 13.30)	22.85 ± 2.63 (20.30 - 26.20)	22.31 ± 3.26 (18.50 - 26.80)	7.80 ± 0.87 (6.80 - 8.55)	7.35 ± 1.02 (6.10 - 8.80)	13.29 ± 1.79 (11.80 - 15.80)	11.76 ± 0.98 (10.80 - 13.60)	12.66 ± 0.86 (11.75 - 13.70)	11.89 ± 1.01 (10.50 - 13.30)	54.23 ± 5.32 (46.50 - 58.40)	48.90 ± 4.25 (43.90 - 54.60)	-	-	#DIV/0!	Sceloporus chrysostictus	62	2.4 (1-4)	21.75	0.1	2	-	O	Meiri 2024
Sceloporus clarkii	10	9	14.58 ± 1.81 (11.60 - 16.70)	12.84 ± 2.81 (9.80 - 17.00)	23.93 ± 2.78 (20.80 - 28.10)	20.12 ± 3.40 (16.60 - 25.30)	47.28 ± 6.91 (38.50 - 58.10)	39.17 ± 8.10 (30.30 - 54.80)	14.21 ± 1.21 (12.20 - 16.20)	12.08 ± 2.17 (9.80 - 15.40)	22.18 ± 2.40 (19.10 - 27.05)	19.29 ± 3.75 (14.90 - 24.40)	16.13 ± 1.42 (13.60 - 17.80)	13.33 ± 1.90 (10.75 - 17.10)	101.39 ± 10.72 (85.40 - 118.60)	86.23 ± 15.26 (69.00 - 111.20)	-	-	#DIV/0!	Sceloporus clarkii	144	10.85 (1-24)	30.5	0.05	1	22	O	Meiri 2024
Sceloporus consobrinus	6	3	8.80 ± 0.28 (8.50 - 9.26)	8.32 ± 0.45 (8.01 - 8.64)	14.58 ± 0.74 (13.19 - 15.24)	14.30 ± 0.85 (13.70 - 14.90)	27.88 ± 1.61 (25.60 - 30.32)	31.66 ± 2.24 (30.08 - 33.25)	8.20 ± 0.38 (7.64 - 8.55)	8.48 ± 0.13 (8.39 - 8.58)	13.56 ± 0.98 (12.37 - 14.72)	13.20 ± 0.28 (13.00 - 13.39)	10.96 ± 0.73 (10.21 - 12.11)	10.33 ± 1.50 (9.27 - 11.39)	63.67 ± 2.29 (59.90 - 66.28)	63.06 ± 6.06 (58.77 - 67.34)	50	54	52	Sceloporus consobrinus	78.8	9.9	22	0.21	3	11	O	Vinegar 1975; Meiri 2024
Sceloporus couchii	4	5	8.00 ± 0.38 (7.54 - 8.46)	7.07 ± 0.39 (6.53 - 7.52)	12.82 ± 0.68 (12.14 - 13.72)	11.53 ± 0.33 (11.18 - 11.99)	26.59 ± 3.03 (23.24 - 29.39)	24.22 ± 2.57 (22.14 - 28.66)	7.76 ± 0.52 (7.01 - 8.23)	7.13 ± 0.58 (6.40 - 7.88)	13.20 ± 0.84 (12.47 - 14.21)	11.20 ± 0.98 (10.21 - 12.74)	11.22 ± 0.70 (10.21 - 11.81)	8.98 ± 0.52 (8.31 - 9.61)	56.17 ± 3.93 (51.30 - 60.63)	50.05 ± 1.75 (48.16 - 52.59)	-	-	#DIV/0!	Sceloporus couchii	64	4	-	-	-	-	O	Meiri 2024
Sceloporus cowlesi	9	9	6.60 ± 0.72 (5.88 - 8.45)	7.24 ± 1.11 (6.08 - 9.16)	11.13 ± 1.00 (10.36 - 13.67)	11.93 ± 1.95 (9.94 - 15.27)	21.65 ± 3.48 (18.81 - 30.50)	25.18 ± 6.05 (18.86 - 33.47)	6.28 ± 1.00 (4.84 - 8.59)	6.96 ± 1.29 (5.50 - 8.91)	10.25 ± 1.55 (8.98 - 14.13)	11.28 ± 2.34 (8.86 - 14.79)	9.04 ± 0.88 (8.03 - 10.96)	9.29 ± 1.25 (8.07 - 11.28)	46.79 ± 5.13 (42.10 - 59.52)	52.28 ± 10.69 (42.18 - 69.12)	-	-	#DIV/0!	Sceloporus cowlesi	80	9.9	29	0.06	4	11	O	Bateman y Chung-MacCoubrey 2012; Meiri 2024
Sceloporus cozumelae	20	18	11.62 ± 1.56 (8.39 - 13.75)	10.62 ± 1.14 (7.62 - 12.28)	20.06 ± 2.90 (14.01 - 23.82)	17.44 ± 2.03 (12.45 - 20.48)	39.47 ± 6.28 (26.21 - 47.93)	38.07 ± 5.08 (22.63 - 42.83)	11.70 ± 1.46 (8.48 - 13.93)	10.39 ± 1.32 (7.94 - 13.07)	19.97 ± 3.01 (13.30 - 23.81)	16.99 ± 2.01 (11.99 - 19.75)	16.72 ± 2.28 (11.40 - 19.77)	14.30 ± 1.53 (10.50 - 16.60)	86.11 ± 12.31 (60.63 - 101.51)	78.75 ± 10.05 (51.17 - 91.15)	40	40	40	Sceloporus cozumelae	60	3.4 (2-8)	22.5	0.14	2	12	O	Ramírez-Bautista et al. 2020; Meiri 2024
Sceloporus cryptus	15	15	8.35 ± 0.46 (7.50 - 9.20)	8.15 ± 0.60 (7.20 - 9.30)	13.55 ± 0.80 (12.10 - 15.00)	13.29 ± 0.94 (11.70 - 14.70)	24.77 ± 2.32 (21.60 - 29.70)	26.22 ± 3.85 (20.10 - 32.30)	7.99 ± 0.70 (7.00 - 9.25)	7.64 ± 0.63 (6.70 - 8.85)	13.68 ± 1.04 (12.00 - 16.10)	12.64 ± 0.83 (11.50 - 14.20)	10.63 ± 0.74 (9.10 - 11.70)	10.08 ± 0.58 (9.25 - 11.55)	57.03 ± 3.55 (50.70 - 66.50)	56.51 ± 4.60 (49.80 - 64.50)	-	50	50	Sceloporus cryptus	76.6	8 (6-10)	-	-	1	-	O	Smith y Lynch 1967; Meiri 2024
Sceloporus cyanogenys	-	-	-	-	-	-	-	-	-	-	-	-	-	-	-	-	-	-	#DIV/0!	Sceloporus cyanogenys	148	13.2 (6-18)	29.5	0.3	1	28	V	Meiri 2024
Sceloporus cyanostictus	8	5	10.12 ± 0.68 (8.93 - 11.00)	9.55 ± 0.78 (8.57 - 10.31)	16.50 ± 0.97 (14.50 - 17.53)	15.76 ± 1.57 (13.95 - 17.94)	31.99 ± 2.48 (29.61 - 36.56)	33.92 ± 5.84 (28.47 - 43.74)	10.27 ± 0.69 (9.06 - 11.32)	9.87 ± 0.85 (8.51 - 10.75)	16.82 ± 1.86 (14.54 - 19.88)	15.59 ± 0.94 (14.30 - 16.89)	10.89 ± 1.01 (9.46 - 12.56)	10.13 ± 1.23 (8.99 - 12.04)	70.69 ± 4.33 (65.77 - 78.78)	69.87 ± 8.14 (60.23 - 81.71)	-	-	#DIV/0!	Sceloporus cyanostictus	81.71	10.5 (7-12)	-	-	1	-	V	Meiri 2024; this research
Sceloporus druckercolini	5	5	11.22 ± 2.34 (8.65 - 13.28)	10.42 ± 0.82 (9.33 - 11.36)	18.78 ± 4.02 (14.43 - 22.33)	16.62 ± 1.43 (14.88 - 18.12)	35.28 ± 9.26 (24.48 - 44.68)	35.69 ± 3.94 (29.76 - 40.07)	11.23 ± 2.24 (8.61 - 13.70)	9.86 ± 0.61 (9.27 - 10.72)	18.01 ± 3.95 (12.98 - 21.92)	16.10 ± 1.43 (13.89 - 17.37)	14.61 ± 3.60 (10.37 - 18.23)	14.22 ± 0.81 (13.20 - 15.28)	78.36 ± 18.94 (57.26 - 94.04)	73.96 ± 6.10 (65.60 - 80.99)	-	-	#DIV/0!	Sceloporus druckercolini	97.5	9.5	-	-	1	-	V	Pérez-Ramos y Saldaña-de la Riva 2008; Meiri 2024
Sceloporus dugesii	7	8	9.03 ± 0.74 (8.05 - 10.10)	7.96 ± 0.78 (6.81 - 9.41)	15.55 ± 1.14 (13.69 - 16.83)	13.12 ± 1.05 (11.82 - 14.73)	32.20 ± 2.54 (28.47 - 34.67)	27.93 ± 2.95 (22.89 - 31.37)	8.48 ± 0.79 (7.51 - 9.80)	7.99 ± 1.08 (6.44 - 9.77)	15.72 ± 1.75 (13.22 - 17.81)	12.62 ± 1.38 (10.33 - 14.68)	9.31 ± 0.67 (8.66 - 10.31)	7.92 ± 1.09 (6.59 - 10.32)	70.58 ± 5.78 (61.26 - 76.14)	58.33 ± 6.50 (50.77 - 66.34)	50	50	50	Sceloporus dugesii	88	4.6 (1-10)	25.7	0.19	1	-	V	Ramírez-Bautista y Dávila-Ulloa 2009; Meiri 2024
Sceloporus edbelli	-	-	-	-	-	-	-	-	-	-	-	-	-	-	-	-	-	-	#DIV/0!	Sceloporus edbelli	77	-	-	-	-	-	O	Meiri 2024
Sceloporus edwardtaylori	3	6	15.80 ± 0.14 (15.70 - 15.90)	12.87 ± 1.34 (11.20 - 14.80)	23.60 ± 0.14 (23.50 - 23.70)	20.67 ± 1.92 (17.90 - 23.20)	43.70 ± 0.28 (43.50 - 43.90)	41.62 ± 7.84 (28.90 - 51.20)	13.00 ± 0.85 (12.40 - 13.60)	11.24 ± 1.67 (9.45 - 14.30)	21.25 ± 1.91 (19.90 - 22.60)	18.52 ± 2.53 (14.50 - 21.10)	16.00 ± 0.14 (15.90 - 16.10)	14.43 ± 1.29 (12.90 - 16.60)	100.05 ± 0.35 (99.80 - 100.30)	88.55 ± 12.26 (70.40 - 103.50)	-	-	#DIV/0!	Sceloporus edwardtaylori	110	8.5 (8-9)	30	-	-	-	O	Meiri 2024
Sceloporus exsul	-	-	-	-	-	-	-	-	-	-	-	-	-	-	-	-	-	-	#DIV/0!	Sceloporus exsul	65	10	-	-	2	-	O	Meiri 2024
Sceloporus formosus	20	20	10.52 ± 0.58 (9.50 - 11.70)	9.91 ± 0.68 (8.70 - 11.20)	17.55 ± 0.81 (16.40 - 19.30)	15.98 ± 1.14 (13.60 - 17.90)	34.47 ± 2.45 (30.50 - 41.90)	33.60 ± 3.03 (28.10 - 38.40)	10.56 ± 0.83 (8.30 - 11.60)	9.83 ± 0.82 (8.00 - 10.95)	17.90 ± 1.20 (15.40 - 20.10)	15.21 ± 1.22 (12.50 - 17.10)	12.65 ± 0.63 (11.35 - 13.80)	11.34 ± 0.59 (10.25 - 12.70)	75.09 ± 3.73 (69.60 - 86.00)	70.08 ± 5.26 (59.40 - 80.10)	47	50	48.5	Sceloporus formosus	88	6.6 (4-9)	30	0.43	1	16.18	V	Ramírez bautista y Pavón 2009; Meiri 2024
Sceloporus gadoviae	12	20	7.52 ± 0.56 (6.35 - 8.51)	6.99 ± 0.41 (6.21 - 8.08)	13.65 ± 1.05 (11.56 - 15.61)	12.36 ± 0.80 (10.52 - 13.95)	26.11 ± 3.49 (19.53 - 30.19)	24.23 ± 1.86 (20.85 - 28.45)	8.89 ± 0.75 (7.63 - 9.80)	7.49 ± 0.82 (6.06 - 9.02)	15.30 ± 1.57 (11.87 - 17.30)	13.10 ± 1.10 (10.19 - 14.52)	10.62 ± 0.79 (8.98 - 11.54)	8.95 ± 0.90 (7.40 - 10.89)	60.09 ± 6.41 (46.48 - 69.31)	53.10 ± 3.42 (48.90 - 62.48)	45	41	43	Sceloporus gadoviae	76	3.8 (2-6)	25	0.16	2	8	O	Martínez-Vargas 2007; Ramírez-Bautista et al. 2005; Meiri 2024
Sceloporus gadsdeni	6	5	10.58 ± 0.39 (10.08 - 11.22)	8.72 ± 0.35 (8.16 - 9.01)	17.22 ± 0.48 (16.60 - 17.69)	14.14 ± 0.48 (13.42 - 14.65)	32.39 ± 2.55 (28.63 - 36.34)	30.08 ± 1.74 (28.72 - 32.73)	10.31 ± 0.81 (8.93 - 11.47)	9.35 ± 0.52 (8.86 - 10.14)	18.12 ± 1.18 (16.20 - 19.42)	14.90 ± 1.28 (12.72 - 16.10)	11.61 ± 0.56 (10.49 - 11.98)	9.60 ± 0.68 (8.85 - 10.43)	72.10 ± 3.11 (67.61 - 76.06)	63.30 ± 2.24 (60.49 - 65.84)	60	60	60	Sceloporus gadsdeni	81	7	24	0.08	1	13	V	Gadsden et al. 2018; Meiri 2024
Sceloporus goldmani	-	-	-	-	-	-	-	-	-	-	-	-	-	-	-	-	-	-	#DIV/0!	Sceloporus goldmani	60	7.5 (7-8)	20	-	-	-	V	Márquez y Díaz 2017; Meiri 2024
Sceloporus graciosus	3	5	7.55 ± 1.34 (6.01 - 8.49)	7.02 ± 0.97 (5.83 - 8.10)	12.17 ± 2.18 (9.67 - 13.66)	11.30 ± 1.74 (9.24 - 13.20)	27.52 ± 7.47 (18.92 - 32.45)	25.16 ± 6.73 (17.48 - 34.19)	7.05 ± 1.43 (5.42 - 8.11)	6.47 ± 1.22 (5.07 - 7.67)	11.65 ± 3.98 (7.08 - 14.36)	11.10 ± 2.36 (8.40 - 13.56)	9.91 ± 1.88 (7.74 - 11.09)	8.75 ± 1.19 (7.28 - 9.82)	56.42 ± 14.20 (40.07 - 65.69)	52.81 ± 10.84 (40.02 - 66.52)	31	-	31	Sceloporus graciosus	89	3.8 (2-6)	25	0.19	2	12	O	Tinckle et al. 1993Meiri 202; Meiri 2024
Sceloporus grammicus	20	20	8.02 ± 0.60 (6.97 - 9.10)	7.88 ± 0.59 (7.00 - 9.08)	12.96 ± 1.06 (11.35 - 15.42)	12.81 ± 0.96 (11.19 - 14.61)	25.87 ± 2.49 (21.72 - 31.37)	28.40 ± 2.73 (24.35 - 33.51)	7.33 ± 0.84 (6.30 - 9.39)	7.06 ± 0.49 (6.29 - 7.90)	12.81 ± 1.13 (10.74 - 14.66)	12.39 ± 0.96 (10.84 - 14.19)	10.32 ± 0.85 (8.73 - 12.12)	9.91 ± 0.98 (8.13 - 11.39)	58.94 ± 5.17 (50.34 - 69.84)	58.66 ± 4.53 (51.21 - 67.89)	44.5	44.1	44.3	Sceloporus grammicus	81	5.3 (2-12)	18-22	0.33	1	5	V	Jiménez-Cruz et al. 2005; Meiri 2024
Sceloporus grandaevus	3	5	11.01 ± 1.31 (9.65 - 12.26)	9.32 ± 0.78 (8.45 - 10.13)	20.12 ± 3.16 (17.27 - 23.52)	16.23 ± 2.51 (13.87 - 19.82)	37.41 ± 7.90 (31.64 - 46.41)	32.57 ± 5.72 (25.75 - 38.09)	11.85 ± 2.24 (10.30 - 14.42)	9.50 ± 1.73 (7.34 - 11.55)	19.19 ± 2.82 (17.08 - 22.39)	16.75 ± 2.61 (13.82 - 19.53)	14.47 ± 0.75 (13.93 - 15.33)	12.64 ± 2.39 (9.80 - 15.53)	83.37 ± 13.84 (70.74 - 98.17)	70.65 ± 11.64 (58.26 - 84.64)	67	58	62.5	Sceloporus grandaevus	81	6.5 (6-7)	-	-	-	-	O	Meiri 2024
Sceloporus heterolepis	4	3	8.27 ± 1.16 (6.73 - 9.30)	7.83 ± 1.47 (6.79 - 8.87)	13.38 ± 2.15 (10.36 - 15.36)	12.38 ± 2.01 (10.96 - 13.80)	27.69 ± 5.92 (20.06 - 33.75)	28.17 ± 5.58 (24.23 - 32.12)	7.85 ± 1.36 (5.86 - 8.93)	6.74 ± 1.91 (5.39 - 8.09)	13.02 ± 2.10 (9.93 - 14.58)	12.16 ± 3.46 (9.71 - 14.61)	11.03 ± 1.43 (8.98 - 12.21)	9.56 ± 0.89 (8.93 - 10.19)	59.23 ± 10.46 (44.66 - 68.34)	57.12 ± 13.99 (47.23 - 67.01)	-	41	41	Sceloporus heterolepis	78	6.17 (3-9)	28	0.16	-	-	V	Ortega y Barbault 1984; Meiri 2024
Sceloporus horridus	20	19	12.69 ± 1.10 (10.93 - 14.75)	12.20 ± 0.93 (10.57 - 13.79)	19.83 ± 1.18 (17.85 - 22.46)	19.21 ± 0.85 (17.63 - 20.90)	40.56 ± 3.66 (35.06 - 47.16)	42.72 ± 4.66 (30.40 - 52.23)	12.99 ± 1.02 (11.48 - 15.26)	12.93 ± 1.20 (10.80 - 15.00)	19.91 ± 1.66 (17.62 - 22.52)	19.74 ± 1.09 (17.84 - 21.67)	15.54 ± 0.97 (13.66 - 17.55)	14.64 ± 0.95 (12.78 - 16.20)	91.35 ± 7.14 (82.84 - 107.06)	91.21 ± 7.20 (77.98 - 104.25)	52	60	56	Sceloporus horridus	118	15	27.5	0.7	2	11.8	O	Valencia-Limón et al. 2014; Valdéz-González y Ramírez-Bautista 2002; Meiri 2024
Sceloporus hunsakeri	3	3	10.26 ± 0.49 (9.91 - 10.61)	8.61 ± 0.61 (8.25 - 9.31)	16.51 ± 0.55 (16.12 - 16.90)	13.92 ± 0.46 (13.44 - 14.35)	35.89 ± 3.48 (33.43 - 38.35)	27.59 ± 2.38 (25.30 - 30.05)	10.45 ± 0.62 (10.01 - 10.89)	8.79 ± 0.21 (8.62 - 9.03)	16.79 ± 0.20 (16.64 - 16.93)	14.43 ± 1.03 (13.43 - 15.48)	13.11 ± 0.89 (12.48 - 13.74)	10.69 ± 0.31 (10.44 - 11.04)	76.28 ± 4.89 (72.82 - 79.74)	62.86 ± 3.23 (59.95 - 66.33)	-	-	#DIV/0!	Sceloporus hunsakeri	88	7.5 (1-10)	34.85	-	2	-	O	Galina-Tessaro et al. 2015; Meiri 2024
Sceloporus insignis	20	18	11.62 ± 1.56 (8.39 - 13.75)	10.62 ± 1.14 (7.62 - 12.28)	20.06 ± 2.90 (14.01 - 23.82)	17.44 ± 2.03 (12.45 - 20.48)	39.47 ± 6.28 (26.21 - 47.93)	38.07 ± 5.08 (22.63 - 42.83)	11.70 ± 1.46 (8.48 - 13.93)	10.39 ± 1.32 (7.94 - 13.07)	19.97 ± 3.01 (13.30 - 23.81)	16.99 ± 2.01 (11.99 - 19.75)	13.47 ± 1.66 (9.51 - 15.98)	11.59 ± 1.17 (9.01 - 13.45)	86.11 ± 12.31 (60.63 - 101.51)	78.75 ± 10.05 (51.17 - 91.15)	-	-	#DIV/0!	Sceloporus insignis	101.51	9	-	-	1	24	V	Webb 1967; Meiri 2024; this research
Sceloporus internasalis	3	5	7.49 ± 0.49 (7.14 - 7.84)	11.03 ± 1.54 (9.10 - 12.54)	12.21 ± 0.63 (11.77 - 12.66)	17.76 ± 2.38 (15.00 - 20.90)	22.22 ± 1.37 (21.25 - 23.19)	35.67 ± 8.11 (27.00 - 46.16)	7.03 ± 0.41 (6.74 - 7.32)	10.22 ± 2.09 (8.15 - 12.98)	10.10 ± 0.31 (9.88 - 10.32)	16.90 ± 3.14 (13.20 - 20.17)	9.52 ± 0.94 (8.86 - 10.19)	15.17 ± 2.36 (12.40 - 17.10)	49.22 ± 3.17 (46.98 - 51.46)	77.23 ± 14.19 (62.60 - 93.58)	-	-	#DIV/0!	Sceloporus internasalis	100	6	-	-	1	-	V	Meiri 2024
Sceloporus jalapae	15	16	6.43 ± 0.38 (5.81 - 7.23)	6.00 ± 0.39 (5.42 - 6.77)	10.51 ± 0.46 (9.79 - 11.51)	9.73 ± 0.44 (9.14 - 10.54)	22.19 ± 2.42 (17.90 - 26.24)	23.07 ± 2.27 (19.19 - 26.49)	6.49 ± 0.36 (5.90 - 7.36)	5.78 ± 0.43 (4.88 - 6.41)	10.70 ± 0.63 (9.79 - 12.31)	9.18 ± 0.53 (7.86 - 9.84)	9.48 ± 0.60 (8.12 - 10.35)	7.90 ± 0.61 (6.66 - 9.29)	49.43 ± 2.91 (46.42 - 54.76)	46.41 ± 3.04 (42.79 - 52.24)	45	42	43.5	Sceloporus jalapae	62	5.6 (4-8)	23	0.47	2	-	O	Ramírez-Bautista et al. 2005; Meiri 2024
Sceloporus jarrovii	15	20	10.68 ± 1.04 (9.43 - 12.28)	10.26 ± 0.82 (8.74 - 12.33)	18.97 ± 1.78 (15.66 - 22.15)	17.42 ± 1.46 (15.44 - 20.79)	36.28 ± 3.32 (31.82 - 42.04)	36.89 ± 3.81 (31.15 - 44.65)	10.74 ± 0.91 (8.91 - 12.32)	10.28 ± 0.89 (8.92 - 12.09)	18.15 ± 1.92 (14.04 - 22.35)	16.81 ± 2.04 (11.76 - 19.83)	11.82 ± 1.25 (9.53 - 14.22)	10.76 ± 0.78 (9.37 - 12.05)	78.25 ± 7.33 (62.64 - 89.60)	75.96 ± 6.96 (67.48 - 89.14)	45	59	52	Sceloporus jarrovii	106	7.8 (3-11)	25.6	0.31	1	4	V	Ramírez-Bautista et al. 2002; Meiri 2024
Sceloporus licki	3	3	9.25 ± 0.47 (8.92 - 9.58)	9.73 ± 1.31 (8.81 - 10.66)	14.16 ± 0.39 (13.89 - 14.44)	15.01 ± 1.15 (14.20 - 15.82)	28.37 ± 2.14 (26.85 - 29.88)	26.89 ± 7.89 (21.31 - 32.47)	8.91 ± 0.62 (8.47 - 9.34)	8.65 ± 1.55 (7.55 - 9.74)	14.45 ± 0.33 (14.22 - 14.68)	13.68 ± 2.88 (11.64 - 15.71)	11.52 ± 1.45 (10.49 - 12.54)	10.59 ± 0.34 (10.35 - 10.83)	63.11 ± 6.36 (62.62 - 67.61)	63.14 ± 12.80 (58.09 - 72.19)	62.8	58.6	60.7	Sceloporus licki	94	5 (4-6)	15	-	2	-	O	Galina-Tessaro et al. 2021; Meiri 2024
Sceloporus lineatulus	-	-	-	-	-	-	-	-	-	-	-	-	-	-	-	-	-	-	#DIV/0!	Sceloporus lineatulus	115	9.4	-	-	2	-	O	Meiri 2024
Sceloporus lundelli	-	-	-	-	-	-	-	-	-	-	-	-	-	-	-	-	-	-	#DIV/0!	Sceloporus lundelli	100	-	-	-	1	-	V	Meiri 2024
Sceloporus macdougalli	3	3	12.39 ± 0.99 (11.25 - 13.03)	10.56 ± 0.17 (10.36 - 10.67)	21.42 ± 2.49 (18.62 - 23.37)	17.93 ± 0.71 (17.29 - 18.70)	40.16 ± 8.72 (30.19 - 46.39)	37.29 ± 1.15 (36.42 - 38.59)	12.56 ± 2.06 (10.44 - 14.56)	10.99 ± 0.33 (10.62 - 11.25)	21.52 ± 3.19 (17.94 - 24.06)	17.88 ± 0.42 (17.49 - 18.33)	12.95 ± 0.86 (12.10 - 13.82)	11.95 ± 0.39 (11.50 - 12.21)	89.88 ± 14.62 (73.45 - 101.47)	77.82 ± 1.93 (75.60 - 79.10)	72	72	72	Sceloporus macdougalli	101.47	4 (2-5)	36.9	0.11	1	-	V	Martínez-Bernal et al. 2019; López-Alcaide et al. 2020; Meiri 2024; this research
Sceloporus maculosus	7	3	6.25 ± 0.25 (5.89 - 6.55)	5.79 ± 0.04 (5.76 - 5.81)	10.32 ± 0.31 (9.88 - 10.75)	10.00 ± 0.14 (9.90 - 10.10)	19.84 ± 0.89 (18.41 - 20.69)	22.16 ± 1.53 (21.07 - 23.24)	6.21 ± 0.47 (5.57 - 6.70)	5.90 ± 0.07 (5.85 - 5.95)	11.21 ± 0.60 (10.37 - 12.07)	10.46 ± 0.16 (10.35 - 10.57)	7.92 ± 0.64 (6.76 - 8.70)	7.61 ± 0.68 (7.13 - 8.09)	45.27 ± 1.58 (42.77 - 46.94)	46.83 ± 0.48 (46.49 - 47.17)	-	-	#DIV/0!	Sceloporus maculosus	50	-	-	-	-	-	O	Meiri 2024
Sceloporus magister	3	-	12.10 ± 2.19 (10.55 - 13.65)	-	19.61 ± 3.42 (17.19 - 22.02)	-	43.57 ± 12.26 (34.90 - 52.24)	-	12.73 ± 2.16 (11.21 - 14.26)	-	18.83 ± 3.35 (16.46 - 21.20)	-	15.11 ± 1.35 (14.15 - 16.06)	-	87.98 ± 14.46 (77.76 - 98.21)	-	-	-	#DIV/0!	Sceloporus magister	142	8.4 (3-12)	32	0.16	2	21	O	Parker y Pianka 1973; Meiri 2024
Sceloporus malachiticus	-	-	-	-	-	-	-	-	-	-	-	-	-	-	-	-	60	65	62.5	Sceloporus malachiticus	98.2	5.6 (3-10)	28	0.08	1	9	V	Marion y Sexton 1971; Meiri 2024
Sceloporus megalepidurus	20	20	7.04 ± 0.36 (6.16 - 7.67)	6.48 ± 0.60 (5.70 - 7.65)	11.37 ± 0.61 (10.28 - 12.85)	10.52 ± 0.81 (9.28 - 12.01)	22.59 ± 1.16 (20.49 - 24.68)	24.17 ± 2.77 (18.98 - 30.17)	6.73 ± 0.49 (5.82 - 7.79)	6.20 ± 0.58 (5.27 - 7.43)	11.16 ± 0.63 (10.03 - 12.12)	10.09 ± 1.05 (8.48 - 12.56)	9.33 ± 0.44 (8.27 - 9.90)	8.37 ± 0.53 (7.09 - 9.17)	49.58 ± 2.90 (44.30 - 54.95)	47.78 ± 4.36 (40.77 - 55.85)	39	37	38	Sceloporus megalepidurus	55.88	3	18.67	0.14	1	-	V	González-Ruiz 2014; Meiri 2024; this research
Sceloporus melanorhinus	11	9	14.76 ± 0.91 (13.30 - 16.10)	14.77 ± 1.29 (13.70 - 17.60)	22.10 ± 1.18 (20.60 - 24.80)	22.54 ± 1.60 (21.20 - 25.90)	38.42 ± 3.51 (31.30 - 43.50)	42.34 ± 3.97 (37.40 - 49.80)	12.51 ± 1.18 (10.90 - 14.45)	13.13 ± 1.25 (11.50 - 14.90)	20.31 ± 1.84 (18.32 - 24.05)	20.29 ± 2.21 (17.10 - 24.50)	14.83 ± 1.15 (13.35 - 17.40)	14.82 ± 1.50 (11.70 - 16.75)	86.75 ± 6.18 (75.80 - 97.50)	91.87 ± 6.60 (83.50 - 101.50)	62	62	62	Sceloporus melanorhinus	105	7.7 (5-9)	34.2	0.65	1	-	O	Ramírez-Bautista et al. 2006; Meiri 2024
Sceloporus merriami	16	5	6.83 ± 0.37 (6.20 - 7.64)	6.44 ± 0.22 (6.13 - 6.67)	11.05 ± 0.57 (10.08 - 12.15)	10.29 ± 0.33 (9.78 - 10.70)	22.01 ± 1.28 (19.92 - 24.19)	22.73 ± 1.07 (21.56 - 24.09)	7.21 ± 0.33 (6.58 - 7.80)	6.64 ± 0.25 (6.29 - 6.97)	12.06 ± 0.48 (11.36 - 12.92)	11.13 ± 0.89 (10.37 - 12.59)	8.79 ± 0.59 (7.58 - 10.24)	7.94 ± 0.63 (7.35 - 8.96)	47.97 ± 1.97 (44.12 - 51.85)	46.18 ± 1.79 (44.58 - 49.21)	43	43	43	Sceloporus merriami	66	4.1 (2-7)	22	0.12	2	11	O	Tinkle et al. 1970; Meiri 2024
Sceloporus minor	18	12	10.45 ± 1.11 (8.71 - 12.38)	9.73 ± 0.67 (8.59 - 10.75)	17.65 ± 1.68 (14.39 - 20.44)	15.89 ± 0.93 (14.07 - 16.97)	34.39 ± 4.05 (26.23 - 41.59)	36.00 ± 3.78 (28.51 - 42.51)	10.50 ± 1.49 (7.68 - 12.81)	9.91 ± 0.97 (8.47 - 11.66)	18.24 ± 2.08 (14.80 - 21.59)	16.87 ± 1.09 (14.92 - 18.40)	12.19 ± 1.19 (10.10 - 14.72)	11.16 ± 0.84 (9.63 - 12.32)	74.83 ± 8.05 (61.35 - 87.97)	72.29 ± 5.21 (64.26 - 80.15)	69.2	55.3	62.25	Sceloporus minor	87	7.5 (5-13)	22.6	0.06	1	-	O	Ramírez-Bautista et al. 2014; Meiri 2024
Sceloporus mucronatus	20	20	12.64 ± 1.18 (10.76 - 14.62)	11.50 ± 1.01 (9.15 - 13.41)	21.09 ± 1.90 (18.23 - 24.12)	18.55 ± 1.49 (15.60 - 21.14)	39.59 ± 4.90 (31.94 - 46.53)	38.58 ± 4.85 (31.35 - 47.76)	12.49 ± 1.21 (10.38 - 14.31)	11.40 ± 1.34 (8.98 - 13.73)	21.21 ± 2.30 (17.52 - 25.34)	18.62 ± 1.78 (15.64 - 21.46)	12.85 ± 1.06 (10.95 - 14.84)	11.60 ± 1.02 (8.70 - 13.42)	89.19 ± 9.87 (73.28 - 105.15)	82.01 ± 8.74 (65.86 - 95.84)	66	56.5	61.25	Sceloporus mucronatus	114	6.64 (2-13)	38.35	0.37	1	25	V	Villagrán-Santa Cruz et al. 2009; Meiri 2024
Sceloporus nelsoni	10	12	7.83 ± 0.62 (7.12 - 9.08)	7.15 ± 0.32 (6.63 - 7.66)	13.21 ± 0.69 (12.07 - 14.00)	12.05 ± 0.50 (11.19 - 12.90)	24.48 ± 2.28 (20.36 - 28.32)	24.27 ± 1.99 (21.20 - 26.85)	7.76 ± 0.60 (6.98 - 8.69)	6.79 ± 0.42 (6.49 - 7.80)	13.66 ± 1.27 (11.39 - 15.23)	11.76 ± 0.76 (10.64 - 13.29)	9.77 ± 0.72 (8.80 - 11.10)	8.51 ± 0.55 (7.67 - 9.32)	57.04 ± 4.20 (49.04 - 63.42)	53.33 ± 3.24 (47.59 - 58.66)	-	-	#DIV/0!	Sceloporus nelsoni	68.2	6.25 (4-8)	-	-	1	12	O	Meiri 2024
Sceloporus oberon	5	5	11.58 ± 1.71 (9.82 - 14.39)	11.02 ± 0.72 (10.42 - 12.19)	19.24 ± 2.02 (17.76 - 22.80)	17.43 ± 1.30 (15.60 - 19.20)	39.10 ± 6.44 (32.32 - 49.59)	39.85 ± 1.81 (37.62 - 42.62)	11.12 ± 1.51 (10.06 - 13.73)	10.53 ± 1.10 (9.07 - 11.71)	18.84 ± 2.24 (17.02 - 22.67)	17.74 ± 1.79 (15.23 - 19.83)	11.80 ± 1.00 (10.71 - 13.15)	9.81 ± 0.96 (8.35 - 10.52)	80.99 ± 12.89 (69.29 - 102.79)	80.73 ± 4.59 (74.75 - 87.30)	-	-	#DIV/0!	Sceloporus oberon	97.5	-	-	-	-	-	V	Meiri 2024
Sceloporus occidentalis	3	-	9.33 ± 0.24 (9.16 - 9.50)	-	15.06 ± 0.76 (14.53 - 15.60)	-	28.49 ± 0.81 (27.92 - 29.06)	-	8.74 ± 0.13 (8.65 - 8.83)	-	16.34 ± 1.18 (15.51 - 17.18)	-	13.00 ± 0.56 (12.60 - 13.39)	-	68.57 ± 3.48 (66.11 - 71.03)	-	68	66	67	Sceloporus occidentalis	99	8.7	25	0.31	2	18	O	Goldberg 1974; Sinervo et al. 1991; Meiri 2024
Sceloporus ochoterenae	16	17	6.76 ± 0.48 (5.75 - 7.44)	6.18 ± 0.42 (5.59 - 7.06)	11.15 ± 0.61 (9.83 - 12.01)	10.16 ± 0.50 (9.58 - 11.50)	22.87 ± 2.24 (19.42 - 25.97)	21.78 ± 1.65 (19.12 - 24.59)	6.82 ± 0.62 (5.56 - 8.03)	6.13 ± 0.38 (5.54 - 6.78)	11.61 ± 0.65 (10.60 - 12.74)	10.11 ± 0.53 (9.16 - 11.26)	9.81 ± 0.56 (9.09 - 11.09)	8.29 ± 0.69 (7.08 - 9.30)	50.98 ± 3.27 (45.00 - 57.02)	46.42 ± 3.13 (41.36 - 51.91)	44	31	37.5	Sceloporus ochoterenae	62	5 (3-7)	23.12	0.24	1	-	O	Bustos-Zagal et al. 2011; Meiri 2024
Sceloporus olivaceus	-	6	-	12.35 ± 1.53 (9.55 - 13.69)	-	20.29 ± 2.65 (15.64 - 23.26)	-	43.06 ± 6.18 (34.14 - 48.98)	-	13.26 ± 2.25 (9.38 - 15.73)	-	21.91 ± 3.64 (15.87 - 25.93)	-	16.63 ± 2.30 (12.43 - 18.80)	-	92.49 ± 12.03 (72.50 - 106.08)	-	-	#DIV/0!	Sceloporus olivaceus	124	18	25	0.02	4	10	O	Mallery 2017; Meiri 2024
Sceloporus omiltemanus	20	20	13.42 ± 1.01 (11.54 - 15.27)	12.17 ± 0.68 (11.25 - 13.41)	22.58 ± 1.75 (20.16 - 24.89)	19.90 ± 0.97 (17.58 - 21.82)	47.75 ± 5.64 (38.57 - 55.81)	44.99 ± 3.32 (37.12 - 51.72)	13.75 ± 1.38 (11.56 - 15.71)	12.30 ± 0.52 (11.13 - 13.20)	22.78 ± 1.86 (18.94 - 25.42)	19.91 ± 1.25 (17.66 - 22.22)	15.06 ± 0.84 (12.80 - 16.64)	13.61 ± 0.71 (12.18 - 15.18)	100.06 ± 9.08 (85.97 - 111.85)	90.31 ± 4.15 (82.78 - 97.56)	82	61	71.5	Sceloporus omiltemanus	102	6.23 (6-8)	28.6	0.05	1	-	V	Ramírez-Pinilla et al. 2009; Meiri 2024
Sceloporus orcutti	7	9	13.38 ± 0.51 (12.64 - 14.20)	11.04 ± 0.84 (10.04 - 12.65)	20.82 ± 0.38 (20.44 - 21.52)	17.00 ± 1.02 (15.40 - 18.86)	46.86 ± 3.03 (42.72 - 52.17)	38.38 ± 4.36 (32.45 - 43.36)	12.90 ± 0.96 (11.65 - 14.04)	10.70 ± 0.82 (9.41 - 12.04)	22.02 ± 0.73 (20.64 - 22.86)	17.46 ± 0.80 (16.24 - 18.47)	15.26 ± 0.49 (14.55 - 15.95)	12.34 ± 0.48 (11.47 - 12.96)	97.78 ± 3.16 (94.15 - 103.12)	78.25 ± 6.09 (70.06 - 85.16)	90	-	90	Sceloporus orcutti	117	11 (8-15)	32.5	0.6	1	36	O	Mayhew 1963; Meiri 2024
Sceloporus ornatus	10	3	8.71 ± 1.24 (7.12 - 10.82)	8.47 ± 0.19 (8.33 - 8.69)	15.11 ± 1.76 (13.29 - 17.94)	13.63 ± 0.49 (13.33 - 14.19)	27.83 ± 5.49 (21.97 - 37.02)	27.59 ± 1.16 (26.26 - 28.41)	8.72 ± 1.25 (6.85 - 10.69)	8.14 ± 0.84 (7.28 - 8.96)	15.37 ± 2.14 (13.19 - 18.78)	14.44 ± 1.10 (13.65 - 15.70)	9.54 ± 1.21 (7.89 - 12.03)	8.54 ± 0.67 (8.06 - 9.30)	63.80 ± 10.40 (53.23 - 82.26)	60.34 ± 3.42 (57.84 - 64.23)	-	-	#DIV/0!	Sceloporus ornatus	98	3.3	-	-	1	24	V	Meiri 2024
Sceloporus palaciosi	20	20	7.93 ± 0.49 (7.06 - 8.73)	7.36 ± 0.34 (6.81 - 7.89)	12.64 ± 0.92 (10.58 - 14.51)	11.60 ± 0.64 (10.21 - 13.05)	25.81 ± 1.79 (23.11 - 29.80)	26.15 ± 2.72 (22.23 - 31.87)	7.19 ± 0.61 (5.76 - 8.30)	6.76 ± 0.54 (5.79 - 7.79)	12.60 ± 1.04 (9.80 - 14.06)	11.45 ± 0.70 (10.13 - 12.57)	9.83 ± 0.86 (8.24 - 11.05)	8.81 ± 0.61 (7.54 - 9.72)	56.16 ± 3.83 (48.50 - 65.03)	53.95 ± 3.21 (49.34 - 62.45)	33	37	35	Sceloporus palaciosi	75	4 (2-6)	26.5	0.18	1	-	V	Ramírez-Bautista et al. 2021; Meiri 2024
Sceloporus parvus	7	9	6.28 ± 0.29 (5.79 - 6.89)	5.79 ± 0.33 (5.44 - 6.47)	10.38 ± 0.41 (9.76 - 11.09)	9.88 ± 0.45 (9.23 - 10.54)	19.24 ± 1.49 (17.22 - 21.83)	20.63 ± 1.40 (18.94 - 22.79)	5.86 ± 0.36 (5.21 - 6.46)	5.80 ± 0.51 (5.20 - 6.94)	9.77 ± 0.88 (8.48 - 11.52)	8.82 ± 0.66 (7.95 - 9.95)	8.87 ± 0.43 (8.17 - 9.69)	7.91 ± 0.45 (7.28 - 8.60)	44.39 ± 2.10 (41.48 - 47.55)	43.96 ± 2.04 (41.27 - 47.28)	-	-	#DIV/0!	Sceloporus parvus	51	3.8 (3-6)	20	0.12	2	-	O	Meiri 2024
Sceloporus poinsettii	10	12	14.25 ± 1.60 (11.77 - 16.72)	13.08 ± 1.26 (11.40 - 15.03)	22.96 ± 2.34 (19.21 - 26.08)	21.50 ± 2.20 (18.75 - 26.61)	44.51 ± 6.00 (33.39 - 54.71)	45.09 ± 6.34 (37.99 - 58.16)	13.38 ± 1.29 (11.60 - 14.82)	13.09 ± 1.43 (11.32 - 15.96)	23.72 ± 2.58 (19.13 - 27.28)	21.67 ± 1.99 (19.33 - 26.50)	13.05 ± 0.81 (11.44 - 14.25)	12.64 ± 0.86 (10.97 - 13.90)	97.68 ± 11.23 (80.79 - 113.64)	92.40 ± 9.05 (83.72 - 111.64)	77	79	78	Sceloporus poinsettii	137	6.3	32	0.5	1	15	V	Gadsden et al. 2005; Meiri 2024
Sceloporus pyrocephalus	18	18	8.58 ± 0.42 (7.57 - 9.51)	7.72 ± 0.43 (7.04 - 8.68)	14.53 ± 0.50 (13.55 - 15.82)	12.66 ± 0.84 (11.62 - 14.66)	31.45 ± 2.56 (25.20 - 35.47)	28.61 ± 2.40 (22.69 - 34.33)	8.71 ± 0.54 (7.92 - 9.62)	7.58 ± 0.80 (6.20 - 9.22)	15.00 ± 0.79 (13.89 - 16.80)	12.77 ± 1.25 (10.30 - 15.72)	9.86 ± 0.55 (8.89 - 11.06)	8.72 ± 0.88 (7.72 - 10.88)	68.67 ± 3.10 (60.95 - 74.64)	58.81 ± 4.57 (52.83 - 69.80)	50	47	48.5	Sceloporus pyrocephalus	75	5.8 (4-9)	26.1	0.78	2	-	O	Ramírez-Bautista y Olvera-Becerril 2004; Meiri 2024
Sceloporus samcolemani	4	5	5.93 ± 0.34 (5.53 - 6.30)	5.77 ± 0.52 (5.09 - 6.49)	10.35 ± 0.20 (10.13 - 10.59)	9.74 ± 0.93 (8.84 - 11.07)	21.62 ± 1.78 (19.39 - 23.75)	23.24 ± 3.08 (18.87 - 27.32)	5.89 ± 0.78 (5.20 - 7.01)	6.02 ± 0.81 (5.26 - 7.22)	8.87 ± 0.69 (8.39 - 9.89)	7.82 ± 0.94 (6.96 - 9.14)	7.02 ± 0.94 (6.06 - 8.31)	6.65 ± 0.78 (5.70 - 7.42)	47.17 ± 2.59 (43.48 - 49.52)	47.18 ± 4.29 (41.06 - 52.10)	-	-	#DIV/0!	Sceloporus samcolemani	61	8.8	23	0.11	1.5	-	O	Meiri 2024
Sceloporus scalaris	12	19	7.54 ± 0.69 (6.25 - 8.40)	6.86 ± 0.49 (5.85 - 7.66)	13.25 ± 1.06 (11.34 - 14.53)	11.80 ± 1.03 (9.78 - 13.45)	26.81 ± 2.89 (22.61 - 30.93)	27.40 ± 3.39 (21.19 - 35.85)	7.78 ± 0.91 (6.32 - 9.39)	7.18 ± 0.82 (5.72 - 8.89)	11.30 ± 1.17 (9.27 - 13.04)	10.09 ± 1.16 (8.12 - 12.46)	9.66 ± 1.02 (7.69 - 11.21)	8.58 ± 1.06 (6.87 - 10.34)	59.32 ± 5.49 (49.26 - 68.44)	56.01 ± 6.71 (45.34 - 73.80)	47	-	47	Sceloporus scalaris	78	6.2 (4-10)	20.7	0.06	2	7	O	Ramírez-Bautista et al. 2017; Meiri 2024
Sceloporus scitulus	20	20	11.16 ± 0.76 (10.15 - 12.62)	10.11 ± 0.70 (8.74 - 11.48)	18.60 ± 1.18 (16.61 - 20.52)	16.52 ± 1.04 (14.75 - 19.33)	36.16 ± 2.20 (32.22 - 40.06)	36.33 ± 3.40 (30.64 - 42.16)	11.01 ± 0.93 (9.13 - 13.23)	10.09 ± 0.80 (8.90 - 11.73)	18.30 ± 1.33 (15.06 - 20.83)	16.54 ± 0.95 (14.43 - 18.89)	12.99 ± 0.77 (11.39 - 14.27)	12.04 ± 0.63 (10.74 - 12.83)	79.64 ± 3.96 (72.61 - 86.88)	73.34 ± 5.16 (64.36 - 84.73)	54.25	51.5	52.875	Sceloporus scitulus	90	6.4 (2-12)	28.6	0.13	1	-	V	Ramírez-Pinilla et al. 2009; Meiri 2024
Sceloporus serrifer	5	7	13.30 ± 1.84 (10.96 - 15.60)	12.83 ± 0.91 (10.85 - 13.53)	21.67 ± 3.28 (17.92 - 24.53)	20.63 ± 1.25 (18.02 - 21.87)	44.13 ± 7.60 (33.10 - 51.59)	43.57 ± 3.51 (36.21 - 46.91)	13.04 ± 2.30 (10.11 - 15.28)	12.35 ± 1.17 (9.98 - 13.19)	23.18 ± 3.40 (18.20 - 26.70)	21.17 ± 1.59 (18.39 - 23.14)	16.41 ± 2.08 (13.83 - 18.59)	15.66 ± 0.93 (14.39 - 16.81)	92.92 ± 14.21 (77.25 - 107.41)	90.70 ± 6.31 (78.05 - 96.54)	77	76	76.5	Sceloporus serrifer	113	8.1 (4-10)	33	0.05	1	35.9	V	Rivera-Morales 2001; López-Alcaide et al. 2020; Meiri 2024
Sceloporus shannonorum	-	-	-	-	-	-	-	-	-	-	-	-	-	-	-	-	-	-	#DIV/0!	Sceloporus shannonorum	78	-	-	-	-	-	V	Meiri 2024
Sceloporus siniferus	17	20	8.13 ± 0.44 (7.55 - 9.54)	7.07 ± 0.42 (6.43 - 8.10)	14.02 ± 0.77 (12.85 - 15.91)	12.14 ± 0.65 (10.96 - 13.19)	25.95 ± 2.48 (21.17 - 30.82)	24.28 ± 1.78 (20.23 - 27.64)	8.39 ± 0.70 (7.12 - 9.72)	7.11 ± 0.61 (5.78 - 8.46)	13.41 ± 1.10 (11.51 - 16.27)	11.66 ± 0.67 (10.49 - 13.22)	12.30 ± 0.83 (11.02 - 13.80)	10.48 ± 0.78 (9.45 - 11.93)	58.54 ± 3.69 (53.28 - 65.34)	52.26 ± 2.86 (47.22 - 57.13)	39	41	40	Sceloporus siniferus	72	4.9 (2-9)	26.9	0.15	2	-	O	Ramírez-Bautista et al. 2015; Meiri 2024
Sceloporus slevini	7	13	6.47 ± 0.40 (6.01 - 7.22)	6.20 ± 0.44 (5.52 - 6.87)	10.65 ± 0.77 (9.65 - 11.75)	10.81 ± 0.87 (9.50 - 11.92)	19.45 ± 2.83 (16.75 - 24.85)	25.39 ± 2.59 (20.65 - 28.49)	6.10 ± 0.23 (5.83 - 6.41)	6.71 ± 0.72 (5.70 - 7.63)	8.85 ± 0.51 (8.25 - 9.80)	9.20 ± 0.77 (8.06 - 10.80)	7.68 ± 0.37 (7.09 - 8.26)	7.60 ± 0.73 (6.54 - 8.62)	44.93 ± 2.08 (43.22 - 48.71)	50.86 ± 4.63 (44.69 - 58.07)	-	41	41	Sceloporus slevini	70	10.5 (9-12)	21	0.09	1	8	O	Newlin 1976; Meiri 2024
Sceloporus smaragdinus	3	4	8.89 ± 0.84 (7.95 - 9.57)	7.35 ± 0.52 (6.67 - 7.93)	14.68 ± 1.85 (12.55 - 15.87)	12.04 ± 0.86 (10.94 - 12.74)	28.68 ± 6.14 (21.66 - 33.02)	21.06 ± 1.81 (19.06 - 23.42)	8.58 ± 1.46 (6.93 - 9.73)	6.68 ± 0.20 (6.42 - 6.90)	14.52 ± 2.37 (11.81 - 16.25)	10.86 ± 1.35 (9.04 - 12.24)	12.71 ± 1.69 (11.16 - 14.52)	10.42 ± 1.01 (9.15 - 11.47)	64.14 ± 9.29 (53.49 - 70.56)	48.09 ± 3.57 (42.94 - 50.96)	-	-	#DIV/0!	Sceloporus smaragdinus	86	4.2 (3-6)	-	-	1	-	V	Meiri 2024
Sceloporus smithi	8	14	9.09 ± 1.00 (7.30 - 10.04)	7.99 ± 0.63 (7.26 - 9.24)	15.02 ± 1.82 (11.69 - 16.93)	13.35 ± 1.00 (12.31 - 14.92)	28.49 ± 3.46 (22.22 - 32.47)	25.78 ± 2.84 (19.96 - 30.66)	9.55 ± 1.05 (7.66 - 10.45)	8.39 ± 0.92 (7.09 - 10.29)	14.82 ± 1.77 (11.89 - 16.76)	12.42 ± 1.01 (10.80 - 14.28)	12.42 ± 1.44 (10.38 - 14.11)	11.18 ± 0.65 (10.03 - 12.16)	64.08 ± 8.34 (49.59 - 73.67)	55.51 ± 4.00 (49.73 - 61.64)	-	-	#DIV/0!	Sceloporus smithi	78	4	26	0.12	1	-	O	Meiri 2024
Sceloporus spinosus	20	20	14.04 ± 1.40 (11.60 - 16.44)	13.50 ± 1.24 (11.41 - 17.31)	21.39 ± 1.88 (17.62 - 24.45)	20.91 ± 1.57 (18.25 - 24.93)	47.70 ± 5.69 (34.48 - 57.11)	49.08 ± 6.14 (39.76 - 65.44)	14.27 ± 1.31 (11.75 - 16.75)	14.55 ± 1.37 (12.01 - 17.49)	21.92 ± 2.22 (17.92 - 26.03)	22.09 ± 2.26 (17.48 - 27.25)	15.60 ± 1.02 (14.17 - 17.79)	15.69 ± 1.00 (14.03 - 17.98)	102.61 ± 9.98 (84.04 - 116.21)	103.29 ± 9.66 (85.93 - 128.74)	65.7	60	62.85	Sceloporus spinosus	128.74	19	26.7	0.75	1	-	O	Méndez-De la Cruz et al. 2013; Valdéz-González y Ramírez-Bautista 2002; Meiri 2024; this research
Sceloporus squamosus	-	3	-	7.19 ± 0.28 (6.99 - 7.38)	-	12.67 ± 0.99 (11.97 - 13.37)	-	22.05 ± 1.27 (21.16 - 22.95)	-	7.19 ± 0.86 (6.58 - 7.80)	-	10.53 ± 0.04 (10.50 - 10.56)	-	9.45 ± 0.57 (9.05 - 9.86)	-	53.88 ± 3.90 (51.12 - 56.64)	40.5	39.7	40.1	Sceloporus squamosus	59	4.5 (3-6)	17.75	0.06	1.5	-	O	McCranie 2018; Meiri 2024
Sceloporus stejnegeri	6	5	9.87 ± 1.12 (8.02 - 11.39)	10.87 ± 1.80 (8.06 - 12.72)	17.45 ± 2.32 (15.07 - 21.28)	17.69 ± 2.44 (14.17 - 20.42)	34.20 ± 5.09 (30.03 - 43.71)	35.93 ± 5.24 (28.68 - 42.01)	10.62 ± 1.83 (9.14 - 13.86)	10.93 ± 1.45 (8.80 - 12.56)	17.36 ± 3.07 (14.31 - 22.02)	17.78 ± 1.80 (15.12 - 19.52)	14.16 ± 1.27 (12.83 - 15.87)	14.19 ± 0.91 (13.51 - 15.73)	71.92 ± 10.78 (61.85 - 90.65)	76.32 ± 11.55 (59.97 - 90.57)	-	-	#DIV/0!	Sceloporus stejnegeri	98	-	-	-	-	-	V	Meiri 2024
Sceloporus subpictus	6	9	7.20 ± 1.19 (5.91 - 8.74)	7.43 ± 0.66 (6.51 - 8.44)	11.93 ± 1.50 (10.50 - 13.79)	11.97 ± 1.00 (10.49 - 13.46)	23.62 ± 4.67 (19.57 - 30.15)	25.09 ± 4.12 (18.40 - 29.90)	7.12 ± 1.26 (6.18 - 8.79)	7.04 ± 0.77 (5.86 - 8.16)	11.72 ± 2.16 (9.93 - 14.60)	11.64 ± 1.39 (9.50 - 13.63)	8.80 ± 0.71 (7.45 - 9.49)	8.93 ± 0.95 (7.29 - 10.45)	50.93 ± 8.17 (43.25 - 61.16)	52.84 ± 5.79 (43.46 - 59.64)	-	-	#DIV/0!	Sceloporus subpictus	80	13 (12-14)	23.5	0.06	1	-	V	Meiri 2024
Sceloporussugillatus	8	4	11.12 ± 0.83 (10.08 - 12.19)	10.08 ± 0.78 (9.24 - 10.79)	18.76 ± 1.70 (16.20 - 21.25)	16.88 ± 1.40 (15.29 - 18.59)	38.03 ± 3.48 (33.01 - 43.46)	38.09 ± 5.06 (31.71 - 42.81)	11.58 ± 1.24 (9.73 - 13.03)	10.21 ± 1.06 (9.16 - 11.61)	19.82 ± 2.26 (16.26 - 23.05)	17.20 ± 1.68 (15.23 - 19.02)	14.83 ± 1.30 (13.15 - 17.11)	12.58 ± 0.33 (12.24 - 12.98)	81.65 ± 7.95 (72.60 - 93.56)	74.82 ± 6.86 (66.61 - 81.15)	-	-	#DIV/0!	Sceloporussugillatus	93	7.07	-	-	1	-	V	Meiri 2024
Sceloporus taeniocnemis	-	-	-	-	-	-	-	-	-	-	-	-	-	-	-	-	-	-	#DIV/0!	Sceloporus taeniocnemis	82	8 (6-10)	-	-	1	-	V	Meiri 2024
Sceloporus teapensis	19	20	8.59 ± 0.38 (7.82 - 9.60)	7.94 ± 0.64 (6.76 - 9.30)	14.43 ± 0.74 (12.81 - 15.46)	13.38 ± 0.79 (11.91 - 14.88)	28.51 ± 2.11 (24.99 - 32.27)	26.89 ± 1.59 (25.01 - 29.76)	8.78 ± 0.55 (7.69 - 9.61)	8.00 ± 0.74 (6.53 - 9.53)	13.77 ± 0.70 (12.76 - 14.90)	12.47 ± 0.98 (11.06 - 14.43)	11.84 ± 0.66 (10.60 - 13.26)	10.72 ± 0.89 (9.68 - 12.64)	63.53 ± 3.61 (52.87 - 67.86)	58.55 ± 3.17 (53.54 - 63.38)	-	-	#DIV/0!	Sceloporus teapensis	74	4 (3-5)	-	-	2	12	O	Meiri 2024
Sceloporus torquatus	19	20	12.99 ± 1.13 (11.56 - 14.98)	12.46 ± 0.69 (11.23 - 13.97)	21.61 ± 1.77 (19.19 - 24.73)	20.42 ± 1.13 (18.43 - 22.57)	42.52 ± 4.05 (36.92 - 52.66)	44.47 ± 4.15 (38.47 - 51.83)	12.21 ± 1.12 (10.40 - 14.51)	11.97 ± 0.70 (10.42 - 13.19)	21.49 ± 1.48 (18.59 - 24.46)	20.37 ± 1.13 (18.54 - 23.27)	13.13 ± 0.92 (11.22 - 15.01)	12.72 ± 0.56 (11.54 - 13.70)	93.17 ± 7.54 (82.51 - 111.68)	91.84 ± 6.37 (80.99 - 106.22)	70	73	71.5	Sceloporus torquatus	141	6.48 (3-10)	27.4	0.2	1	19.1	V	Feria-Ortiz et al. 2001; Meiri 2024
Sceloporus tristichus	-	-	-	-	-	-	-	-	-	-	-	-	-	-	-	-	48	53	50.5	Sceloporus tristichus	95.2	7.2	27	0.22	2	11	O	Vinegar 1975; Meiri 2024
Sceloporus undulatus	16	5	8.93 ± 0.62 (8.02 - 10.06)	8.50 ± 0.46 (7.92 - 8.95)	14.20 ± 0.88 (12.92 - 16.07)	13.61 ± 0.57 (13.05 - 14.51)	27.90 ± 2.62 (23.05 - 34.66)	29.85 ± 2.54 (27.05 - 33.13)	8.66 ± 0.84 (7.33 - 10.47)	8.32 ± 0.90 (7.39 - 9.32)	13.90 ± 0.98 (12.30 - 15.67)	13.41 ± 0.60 (12.77 - 14.26)	11.25 ± 0.86 (9.20 - 12.93)	10.80 ± 0.87 (9.45 - 11.59)	62.15 ± 5.94 (52.18 - 76.63)	60.01 ± 2.60 (57.12 - 63.19)	42	41	41.5	Sceloporus undulatus	91	5.23 (3-8)	25	0.3	3	9.5	O	Jones y Ballinger 1987; Meiri 2024
Sceloporus unicanthalis	-	-	-	-	-	-	-	-	-	-	-	-	-	-	-	-	-	-	#DIV/0!	Sceloporus unicanthalis	65	-	-	-	-	-	O	Meiri 2024
Sceloporus uniformis	-	-	-	-	-	-	-	-	-	-	-	-	-	-	-	-	79	78	78.5	Sceloporus uniformis	140	6.48 (3-10)	31	0.04	2	4	O	Goldberg 2012; Meiri 2024
Sceloporus utiformis	20	19	8.97 ± 0.56 (8.10 - 10.06)	8.68 ± 0.77 (7.31 - 10.72)	16.29 ± 0.83 (14.65 - 18.19)	15.77 ± 1.30 (13.77 - 18.30)	29.40 ± 1.53 (25.65 - 31.92)	30.87 ± 3.55 (25.01 - 40.63)	9.48 ± 0.69 (7.90 - 10.67)	9.33 ± 0.94 (7.71 - 11.38)	17.01 ± 1.04 (15.30 - 19.14)	16.46 ± 1.46 (13.33 - 18.80)	12.89 ± 0.73 (10.97 - 14.37)	13.00 ± 0.95 (11.37 - 15.10)	65.47 ± 3.84 (59.31 - 76.18)	64.99 ± 4.64 (57.59 - 74.68)	44	55	49.5	Sceloporus utiformis	84	7.1 (2-11)	27.8	0.6	2	9	O	Meiri 2024
Sceloporus variabilis	20	20	9.19 ± 0.54 (7.57 - 10.17)	8.34 ± 0.58 (7.35 - 9.79)	15.52 ± 0.88 (13.95 - 17.22)	13.38 ± 0.64 (12.06 - 14.75)	30.91 ± 2.59 (25.80 - 36.05)	28.05 ± 1.77 (24.54 - 31.42)	9.51 ± 0.87 (7.72 - 11.34)	8.20 ± 0.57 (7.07 - 9.19)	15.56 ± 1.27 (11.88 - 17.81)	12.77 ± 0.60 (11.41 - 14.06)	12.73 ± 1.03 (11.33 - 14.88)	10.57 ± 0.60 (9.53 - 11.76)	69.32 ± 4.17 (60.60 - 76.90)	59.96 ± 2.78 (54.22 - 66.11)	45	45	45	Sceloporus variabilis	77	3.5 (2-5)	20.4	0.2	2	4	O	Meiri 2024
Sceloporus virgatus	20	20	7.92 ± 0.47 (7.10 - 8.68)	8.14 ± 0.43 (7.44 - 9.01)	12.06 ± 0.66 (10.88 - 12.93)	12.86 ± 0.63 (11.56 - 13.83)	23.42 ± 1.75 (21.07 - 27.14)	28.92 ± 1.89 (26.16 - 32.06)	7.33 ± 0.58 (6.32 - 8.60)	7.90 ± 0.52 (7.14 - 8.83)	11.24 ± 0.85 (9.71 - 13.10)	12.01 ± 0.79 (9.96 - 13.12)	9.17 ± 0.57 (8.34 - 10.46)	9.33 ± 0.57 (8.52 - 10.59)	52.08 ± 3.17 (46.49 - 57.75)	59.20 ± 3.58 (52.47 - 66.18)	40	46	43	Sceloporus virgatus	71	10.15 (3-18)	22.5	0.28	1	10	O	Smith et al. 1995; Meiri 2024
Sceloporus woodi	-	-	-	-	-	-	-	-	-	-	-	-	-	-	-	-	40	43	41.5	Sceloporus woodi	65	5 (2-8)	21.2	0.19	2	10	O	Jackson y Telford 1974; Meiri 2024
Sceloporus zosteromus	3	-	13.41 ± 0.84 (12.48 - 14.13)	-	22.87 ± 3.41 (19.05 - 25.63)	-	46.98 ± 4.48 (41.81 - 49.59)	-	13.70 ± 1.52 (12.19 - 15.23)	-	24.71 ± 3.71 (20.44 - 27.21)	-	15.12 ± 1.63 (13.24 - 16.07)	-	103.10 ± 10.17 (92.12 - 112.21)	-	79	61	70	Sceloporus zosteromus	131	6	28.9	0.09	2	-	O	Goldberg 2014a; Meiri 2024

## Sheet: Metadata
All measurements in millimeters.
	Morphological trait measuremenst follow next format: Average ± Standard deviation (minimum - maximum)
	Clutch size: average, and range of eggs or embryos.
	This research: asymptotic size reported in this research
Acronymus
	LH	Life-history

## Sheet: References
LH references
	Arriaga-Nava, G. 2010. Ciclos reproductivos y de los cuerpos grasos de una población de la lagartija vivípara Sceloporus anahuacus (Squamata: Phrynososmatidae) al sur del Valle de México. Undergraduate thesis. Facultad de estudios superiores Zaragoza. Universidad Nacional Autónoma de México. Mexico.
	Bateman, H. L., and A. Chung-MacCoubrey. 2012. Growth and activity of Sceloporus cowlesi (southwestern fence lizard). Herpetological Review 43:39-41.
	Bustos-Zagal, M. G., F. R. Méndez-de la Cruz, R. Castro-Franco, and V. S. Cruz. 2011. Ciclo reproductor de Sceloporus ochoterenae en el estado de Morelos, México. Revista mexicana de biodiversidad 82:589-597.
	Crisóstomo-Pérez, M. 2012. Actividad reproductiva anual de Sceloporus bicanthalis (Squamata: Phrynosomatidae) en una comunidad de bosque de pino-encino. Undergraduate thesis. Facultad de estudios superiores Zaragoza. Universidad Nacional Autónoma de México. Mexico.
	Cruz‐Elizalde, R., and A. Ramírez‐Bautista. 2016. Reproductive cycles and reproductive strategies among populations of the Rose‐bellied Lizard Sceloporus variabilis (Squamata: Phrynosomatidae) from central Mexico. Ecology and Evolution 6:1753-1768. DOI: https://doi.org/10.1002/ece3.1998
	Feria-Ortiz, M., A. N. M. De Oca, and I. H. S. Ugarte. 2001. Diet and reproductive biology of the viviparous lizard Sceloporus torquatus torquatus (Squamata: Phrynosomatidae). Journal of Herpetology 35:104-112. DOI: https://doi.org/10.2307/1566029
	Gadsden, H., F. D. J. Rodríguez-Romero, F. R. Méndez-de la Cruz, and R. Gil-Martínez. 2005. Ciclo reproductor de Sceloporus poinsettii Baird y Girard 1852 (Squamata: Phrynosomatidae) en el centro del desierto chihuahuense, México. Acta zoológica mexicana 21:93-107.
	Gadsden, H., G. Castañeda, R. A. Huitrón-Ramírez, S. A. ZapataAguilera, S. Ruíz, and G. R. Smith. 2018. Ecology of Sceloporus gadsdeni (Squamata: Phrynosomatidae) from the central Chihuahuan Desert, Mexico. Phyllomedusa: Journal of Herpetology 17:181-193.
	Galina Tessaro, P., D. López Acosta, S. Álvarez Cárdenas, J. H. Valdez Villavicencio, A. Breceda, G. F. Arnaud, J. Rivera, y B. R. Coria. 2015. Contribución a la distribución, ecología y estado de conservación de dos especies del género Sceloporus, endémicas de la región del Cabo, Baja California Sur. Centro de Investigaciones Biológicas del Noroeste, S.C. Informe final SNIB-CONABIO, proyecto No.…
	Galina‐Tessaro, P., S. Álvarez‐Cárdenas, J. H. Valdez‐Villavicencio, and M. Villagrán‐SantaCruz. 2021. Reproduction in Sceloporus licki (Reptilia: Phrynosomatidae) in the Cape Region, Baja California Sur. Acta Zoologica 102:310-322. DOI: https://doi.org/10.1111/azo.12342
	García-Vázquez, U. O., M. Trujano-Ortega, and A. Contreras-Arquieta. 2014. Natural history notes; Sceloporus parvus (Blue-bellied Lizard) Reproduction. Herpetological Review 45:507.
	Goldberg, S. R. 1974. Reproduction in mountain and lowland populations of the lizard Sceloporus occidentalis. Copeia, 1974:176-182. DOI: https://doi.org/10.2307/1443021
	Goldberg, S. R. 2012. Reproduction of the yellow-backed spiny lizard, Sceloporus uniformis (Squamata: Phrynosomatidae) from California. Bulletin, Southern California Academy of Sciences 111:25-28. DOI: https://doi.org/10.3160/0038-3872-111.1.25
	Goldberg, S. R. 2013. Natural history notes; Sceloporus grandaevus (Cerralvo Island Sator) Reproduction. Herpetological Review 44:683.
	Goldberg, S. R. 2014a. Natural history notes; Sceloporus zosteromus (Baja Spiny Lizard) Reproduction. Herpetological Review 45:135.
	Goldberg, S. R. 2014b. Natural history notes; Sceloporus angustus (Santa Cruz Island Sator) Reproduction. Herpetological Review 45:699.
	Gonzáles-Ruiz, M. 2014. Dimorfismo sexual en una población de la lagartija Sceloporus megalepidurus (Squamata: Phrynosomatidae) que habita en una comunidad de matorral xerófilo al este de Puebla. Master’s thesis. Facultad de estudios superiores Zaragoza. Universidad Nacional Autónoma de México. Mexico.
	Jackson, J. F., and S. R. Telford Jr. 1974. Reproductive ecology of the Florida scrub lizard, Sceloporus woodi. Copeia 1974:689-694. DOI: https://doi.org/10.2307/1442682
	Jiménez-Cruz, E., A. Ramírez-Bautista, J. C. Marshall, M. Lizana-Avia, and A. N. M. De Oca. 2005. Reproductive cycle of Sceloporus grammicus (Squamata: Phrynosomatidae) from Teotihuacán, México. The Southwestern Naturalist, 50:178-187.
	Jones, S. M., and R. E. Ballinger. 1987. Comparative life histories of Holbrookia maculata and Sceloporus undulatus in western Nebraska. Ecology 68:828-1838. DOI: https://doi.org/10.2307/1939874
	Liner, E. A., and J. R. Dixon. 1994. Sceloporus chaneyi. Catalogue of American Amphibians and Reptiles (CAAR).
	López-Alcaide, S., L. Y. Cuateta-Bonilla, and R. Macip-Ríos. 2020. Reproductive output in spiny lizards (genus Sceloporus) with different reproductive mode. A comparative approach. Revista mexicana de biodiversidad 91. DOI: https://doi.org/10.22201/ib.20078706e.2020.91.3020
	Mallery, C. S. 2017. Natural history notes: Sceloporus olivaceus (Texas Spiny Lizard). Record clutch size, nesting, incubation, and hatchlings. Herpetological Review 48:855-856.
	Marion, K. R., and O. J. Sexton. 1971. The reproductive cycle of the lizard Sceloporus malachiticus in Costa Rica. Copeia 3:517-526. DOI: https://doi.org/10.2307/1442449
	Márquez, R. A. C., and G. E. Q. Díaz. 2017. Natural History of Sceloporus goldmani (Squamata: Phrynosomatidae) in its southern distribution. Herpetology Notes 10:161-167.
	Martínez-Bernal, R. L., C. B. C. Tapia, and R. García-Collazo. 2019. Aspectos de la reproducción, dieta y edad de la especie microendémica Sceloporus macdougalli Smith y Bumzahem, 1953 (Squamata: Phrynosomatidae), de Tehuantepec, Oaxaca. Revista de Zoología 30:12-35.
	Martínez-Vargas, J. M. 2007. Contribución al conocimiento de la estrategia reproductora de una población del lacertilio Sceloporus gadoviae (Sauria; Phrynosomatidae), que habita en una comunidad de selva baja, al suroeste del estado de puebla. Undergraduate thesis. Facultad de estudios superiores Zaragoza. Universidad Nacional Autónoma de México. Mexico.
	Mayhew, W. W. 1963. Reproduction in the granite spiny lizard, Sceloporus orcutti. Copeia 1:144-152. DOI: https://doi.org/10.2307/1441282
	Meiri, S. 2024. SquamBase—A database of squamate (Reptilia: Squamata) traits. Global Ecology and Biogeography. DOI: https://doi.org/10.1111/geb.13812
	McCranie, J. R. 2018. The lizards, crocodiles, and turtles of Honduras. Systematics, distribution, and conservation. Bulletin of the Museum of Comparative Zoology 15:1-129. DOI: https://doi.org/10.3099/0027-4100-15.1.1
	Méndez-De La Cruz, F. R., M. Villagrán-Santa Cruz, M. L. López-Ortíz, and O. Hernández-Gallegos. 2013. Reproductive cycle of a high-elevation, oviparous lizard (Sceloporus spinosus: Reptilia: Phrynosomatidae). The Southwestern Naturalist 58:54-63. DOI: https://doi.org/10.1894/0038-4909-58.1.54
	Newlin, M. E. 1976. Reproduction in the bunch grass lizard, Sceloporus scalaris. Herpetologica 32:171-184.
	Ortega, A., and R. Barbault. 1984. Reproductive cycles in the mesquite lizard Sceloporus grammicus. Journal of Herpetology 18:168-175. DOI: https://doi.org/10.2307/1563745
	Ortega, A., and R. Barbault. 1986. Reproduction in the high elevation Mexican lizard Sceloporus scalaris. Journal of herpetology 20:111-114. DOI: https://doi.org/10.2307/1564140
	Parker, W. S., and E. R. Pianka. 1973. Notes on the ecology of the iguanid lizard, Sceloporus magister. Herpetologica 29:143-152.
	Pérez-Ramos, E., and L. Saldaña-de La Riva. 2008. Morphological revision of lizards of the formosus group, genus Sceloporus (Squamata: Sauria) of southern México, with description of a new species. Bulletin of the Maryland Herpetological Society 44:77-97.
	Ramírez-Bautista, A., A. L. Ortíz-Cruz, M. Del Coro Arizmendi, and J. Campos. 2005. Reproductive characteristics of two syntopic lizard species, Sceloporus gadoviae and Sceloporus jalapae (Squamata: Phrynosomatidae), from Tehuacan Valley, Puebla, Mexico. Western North American Naturalist 65:202-209.
	RamÍrez-Bautista, A., and E. G. Dávila-Ulloa. 2009. Reproductive characteristics of a population of Sceloporus dugesii (Squamata: Phrynosomatidae) from Michoacán, Mexico. The Southwestern Naturalist 54:400-408. DOI: https://doi.org/10.1894/GC-164.1
	Ramirez-Bautista, A., and N. P. Pavon. 2009. Sexual dimorphism and reproductive cycle in the arboreal spiny lizard Sceloporus formosus Wiegmann (Squamata: Phrynosomatidae) from central Oaxaca, Mexico. Revista chilena de historia natural 82:553-563. DOI: http://dx.doi.org/10.4067/S0716-078X2009000400009
	Ramírez-Bautista, A., and V. Olvera-Becerril. 2004. Reproduction in the boulder spiny lizard, Sceloporus pyrocephalus (Sauria: Phrynosomatidae), from a tropical dry forest of Mexico. Journal of Herpetology 38:225-231. DOI: https://doi.org/10.1670/200-01A
	Ramírez-Bautista, A., G. and Gutiérrez-Mayén. 2003. Reproductive ecology of Sceloporus utiformis (Sauria: Phrynosomatidae) from a tropical dry forest of Mexico. Journal of Herpetology 37:1-10.
	Ramírez-Bautista, A., O. Ramos-Flores, and J. W. Sites Jr. 2002. Reproductive cycle of the spiny lizard Sceloporus jarrovii (Sauria: Phrynosomatidae) from north-central México. Journal of Herpetology 36:225-233. DOI: https://doi.org/10.2307/1565995
	Ramírez-Bautista, A., R. Cruz-Elizalde, D. M. Galván-Hernández, U. Hernández-Salinas, and C. Berriozabal-Islas. 2020. Sexual dimorphism and reproductive characteristics of the Cozumel Spiny Lizard, Sceloporus cozumelae (Squamata: Phrynosomatidae) from Mexico. Current herpetology 39:19-27. DOI: https://doi.org/10.5358/hsj.39.19
	Ramírez-Bautista, A., R. Cruz-Elizalde, U. Hernández-Salinas, A. Lozano, and J. A. Grummer. 2017. Reproductive trait variation in the Sceloporus scalaris species group (Squamata: Phrynosomatidae) from the Transvolcanic Belt, Mexico. Biological Journal of the Linnean Society 122:838-849. DOI: https://doi.org/10.1093/biolinnean/blx100
	Ramírez-Bautista, A., R. Luría-Manzano, R. Cruz-Elizalde, N. P. Pavón, and L. David Wilson. 2015. Variation in reproduction and sexual dimorphism in the long-tailed spiny lizard, Scelopors siniferus, from the southern Pacific coast of Mexico. Salamandra 51:73-82.
	Ramírez-Bautista, A., U. Hernández-Salinas, R. Cruz-Elizalde, A. Lozano, and F. D. J. Rodríguez-Romero. 2016. Sexual dimorphism and reproductive traits over time in Sceloporus aeneus (Squamata: Phrynosomatidae), based on a population in the Transmexican Volcanic Belt, Mexico. Salamandra 52:197-203.
	Ramírez-Bautista, A., V. H. Luja, C. Balderas-Valdivia, and R. Ortiz-Pulido. 2006. Reproductive cycle of male and female spiny lizards, Sceloporus melanorhinus, in a tropical dry forest. The Southwestern Naturalist 51:57-162. DOI: https://doi.org/10.1894/0038-4909(2006)51[157:RCOMAF]2.0.CO;2
	Ramírez-Pinilla, M. P., M. L. Calderón-Espinosa, O. Flores-Villela, A. Muñoz-Alonso, and F. R. M. de la Cruz. 2009. Reproductive activity of three sympatric viviparous lizards at Omiltemi, Guerrero, Sierra Madre del Sur, Mexico. Journal of Herpetology 43:409-420.
	Ramírez‐Bautista, A., B. P. Stephenson, C. R. Serrano Munoz, C., R. Cruz‐Elizalde, and U. Hernández‐Salinas. 2014. Reproduction and sexual dimorphism in two populations of the polymorphic spiny lizard Sceloporus minor from Hidalgo, México. Acta Zoologica 95:397-408. DOI: https://doi.org/10.1111/azo.12037
	Ramírez‐Bautista, A., J. W. Sites Jr, J. C. Marshall, R. Cruz‐Elizalde, C. A. Díaz‐Marín, U. Hernández‐Salinas, C. Berriozabal-Islas. and A. García‐Rosales. 2021. Reproduction and sexual dimorphism in the viviparous lizard Sceloporus palaciosi (Squamata: Phrynosomatidae) from the Trans‐Mexican Volcanic Belt, Mexico. Acta Zoologica 102:63-76. DOI: https://doi.org/10.1111/azo.12315
	Rivera-Morales, J. F. 2001. Estrategia reproductora de la lagartija tropical Sceloporus serrifer en el estado de Yucatán. Undergraduate thesis. Instituto de Biología. Universidad Nacional Autónoma de México. Mexico.
	Rodríguez-Romero, F., F. R. Méndez, R. García-Collazo, and V. S. Cruz. 2002. Comparación del esfuerzo reproductor en dos especies hermanas del género Sceloporus (Sauria: Phrynosomatidae) con diferente modo reproductor. Acta zoológica mexicana 85:181-188.
	Ryberg, W. A., M. T. Hill, D. Lay, and L. A. Fitzgerald. 2012. Observations on the nesting ecology and early life history of the Dunes Sagebrush Lizard (Sceloporus arenicolus). Western North American Naturalist 72:582-585. DOI: https://doi.org/10.3398/064.072.0413
	Sinervo, B., R. Hedges, and S. C. Adolph. 1991. Decreased Sprint Speed as A Cost of Reproduction in the Lizard Sceloporus Occidentals: Variation Among Populations. Journal of Experimental Biology 155:323-336. DOI: https://doi.org/10.1242/jeb.155.1.323
	Smith, G. R., R. E. Ballinger, and B. R. Rose. 1995. Reproduction in Sceloporus virgatus from the Chiricahua Mountains of southeastern Arizona with emphasis on annual variation. Herpetologica 51:342-349.
	Smith, H. M., and J. D. Lynch. 1967. A new cryptic lizard (Iguanidae: Sceloporus) with comments on other reptiles from Oaxaca, Mexico. Herpetologica, 23:18-29.
	Tinkle, D. W., A. E. Dunham, and J. D. Congdon. 1993. Life history and demographic variation in the lizard Sceloporus graciosus: a long‐term study. Ecology 74:2413-2429. DOI: https://doi.org/10.2307/1939592
	Tinkle, D. W., H. M. Wilbur, and S. G. Tilley. 1970. Evolutionary strategies in lizard reproduction. Evolution 24:55-74. DOI: https://doi.org/10.2307/2406714
	Valdéz-González, M. A., and A. Ramírez-Bautista. 2002. Reproductive characteristics of the spiny lizards, Sceloporus horridus and Sceloporus spinosus (Squamata: Phrynosomatidae) from México. Journal of Herpetology 36:36-43. DOI: https://doi.org/10.2307/1565799
	Valencia-Limón, E. R., R. Castro-Franco, and M. G. Bustos Zagal. 2014. Sexual dimorphism and reproductive cycle of Sceloporus horridus horridus (Wiegmann 1939) (Sauria: Phrynosomatidae). Acta zoológica mexicana 30:91-105.
	Villagrán-Santa Cruz, M., O. Hernández-Gallegos, and F. R. Méndez-de la Cruz. 2009. Reproductive cycle of the lizard Sceloporus mucronatus with comments on intraspecific geographic variation. Western North American Naturalist 69:437-446. DOI: https://doi.org/10.3398/064.069.0403
	Vinegar, M. B. 1975. Life history phenomena in two populations of the lizard Sceloporus undulatus in southwestern New Mexico. American Midland Naturalist 93:388-402. DOI: https://doi.org/10.2307/2424171
	Webb, R. G. 1967. Variation and distribution of the iguanid lizard Sceloporus bulleri, and the description of a related new species. Copeia 1:202-213. DOI: https://doi.org/10.2307/1442195
